# Supplementary material for: Integrating Single Domain Antibodies into Field-Deployable Rapid Assays
Source: Antibodies (Basel). 2022 Oct 17;11(4):64. doi: 10.3390/antib11040064 (PMC9624348; doi:10.3390/antib11040064)
Supplement: Supplementary file 1 [file antibodies-11-00064-s001.zip]

Archive with 1 entries (1 files):
- antibodies-1926658-supplementary.pdf
